# Supplementary material for: The lung allocation score could evaluate allocation systems in countries that do not use the score
Source: PLoS One. 2019 Apr 3;14(4):e0214853. doi: 10.1371/journal.pone.0214853 (PMC6447215; doi:10.1371/journal.pone.0214853)
Supplement: S1 Dataset — (XLSX) [file pone.0214853.s001.xlsx]

## Sheet: Data
StudyN	Age	Sex	BMI	Dx	DM	FEV1	FVC	6MWT	PHT	meanPAP	pCO2	Creatinine	TotalBilirubin	LAS	Urgency_Measure	Survival_measure	Korean_Status	Waiting_Time	Non-hospitalized	GW	ICU	vasopressor_use	High_flow_O2_therapy	Mechanical_ventilation	ECMO	Dage	Dsex	DVentH	DpO2	Single_Double_LTx	Ischemic_Time	Mortality	FU_Time
1	55	M	24.06	Other ILD	1	44	40	75	1	38	40	0.62	1	52.23	238	317	1	84	1	0	0	0	0	0	0	42	F	132	502	Db	230	0	57
2	52	M	19.69	IPF	0	46	43	130	1	30	39.5	0.9	0.5	47.48	265	319	2	215	1	0	0	0	0	0	0	41	M	144	443.6	Db	145	1	38
3	52	M	19.27	Bronchiectasis	0	37	65	280	1	49	52.3	0.76	0.9	50.9	250	328	1	3	1	0	0	0	0	0	0	34	M	139	529	Db	157	0	56
4	70	M	23.15	IPF	0	93	83	0	1		37.2	0.59	0.7	83.7	14	214	0	2	0	0	1	1	0	1	1	45	M	39	119.4	Db	223	1	4
5	63	M	16.1	IPF	0	41	33	435	0		44.6	0.64	0.5	46.24	270	317	2	74	1	0	0	0	0	0	0	36	M	47	664	Db	197	1	1
6	31	F	15.82	GVHD	0	18	15	115	0	24	56.8	0.49	0.3	61	190	328	1	148	1	0	0	0	0	0	0	41	F	506	514.7	Db	194	0	54
7	60	M	19	IPF	0	52	32	0	1	28	77	0.3	0.4	85.06	34	270	0	21	0	0	1	1	0	1	0	50	F	52	403	Db	227	1	3
8	66	M	21.51	IPF	0			0	1		34.6	0.33	0.7	59.19	169	257	0	19	0	0	1	1	0	1	0	44	M	37	424.4	Db	247	1	5
9	67	F	20.96	IPF	0	30	22	102	1	24	44.2	0.59	0.1	47.67	257	307	3	288	1	0	0	0	0	0	0	21	F	156.5	437.1	Sg	333	1	8
10	71	M	20.9	IPF	1	47	37	320	0	20	63.6	0.7	0.3	55.55	212	302	1	297	1	0	0	0	0	0	0	40	M	80	306.6	Sg	240	1	5
11	55	M	21.05	IPF	0	55	42	300	0	19	32.5	0.73	0.7	42.17	295	321	1	47	0	1	0	0	0	0	0	44	F	67	474.1	Db	354	0	50
12	53	M	21.97	IPF	0	52	44	135	1		34.5	0.87	1.18	43.96	284	139	1	6	1	0	0	0	0	0	0	55	M	126	334	Db	299	0	49
13	39	F	19.23	LAM	0	63	23	620	1	32	31.7	0.64	0.5	34.92	353	359	2	7	1	0	0	0	0	0	0	50	F	204	547.2	Db	320	0	49
14	66	F	25.78	Other ILD	0			0	1		47	0.24	1.1	85.07	12	226	0	94	0	0	1	0	0	1	1	51	M	115	346	Db	299	1	7
15	34	M	21.48	IPF	0	26	24	250	0	19	48.5	0.75	0.8	46.15	277	330	1	186	1	0	0	0	0	0	0	30	M	133	406.4	Db	349	0	48
16	63	M	24.46	CTD	1	64	52	220	0	17	28.1	0.79	0.3	43.94	280	311	1	77	1	0	0	0	0	0	0	57	F	286	402	Db	451	1	3
17	52	M	24.51	Bronchiectasis	0	17.9	14	0	1		61.1	0.45	0.9	39.18	312	323	0	11	0	1	0	0	0	0	0	12	M	246.5	302	Sg	141	1	25
18	48	M	17.1	IPF	0			0	1		38	0.32	0.8	88.51	13	265	0	117	0	0	1	1	0	1	1	21	M	250	288	Db	318	0	46
19	44	M	16.26	CTD	0	17	18		1	35	84.4	0.47	0.2	46.2	275	326	1	54	0	1	0	0	0	0	0	39	M	117	489	Db	400	1	33
20	37	F	14.53	GVHD	0	21	47	280	0		49	0.74	0.6	82.88	59	295	0	411	0	1	0	0	0	1	0	51	M	83.5	445.6	Db	153	0	44
21	51	F	21.48	IPF	0	35	32	180	0		38.9	0.39	4	89.09	7	259	0	280	0	0	1	1	0	1	1	55	M	105	422	Db	186	1	0
22	55	M	21.6	GVHD	0	21	29	0	0		98.3	0.94	0.3	79.64	65	272	0	299	0	0	1	1	0	1	0	39	F	325.5	491.4	Db	228	0	43
23	60	M	19.26	IPF	0	67	48	290	0	23	47	0.86	0.6	78.8	69	275	0	5	0	0	1	1	0	1	0	19	M	266	277	Db	393	1	14
24	48	F	18.61	LAM	0	12	37	80	0	27		0.38	0.6	35.24	351	358	1	377	1	0	0	0	0	0	0	51	M	84.5	546.8	Db	227	0	41
25	62	F	27.03	IPF	1	59	45	80	0		52.4	0.52	0.5	67.59	147	304	1	278	0	1	0	0	1	0	0	22	F	150.5	600.5	Db	276	1	20
26	57	M	18.59	IPF	1	60	48	84	1	25	61.8	0.5	0.3	70.42	135	312	1	11	0	1	0	1	1	0	0	44	M	176.5	270.7	Db	200	0	40
27	60	F	24.45	CTD	0	38	34	90	1	26	43.7	0.54	0.6	43.74	282	313	1	1028	1	0	0	0	0	0	0	55	M	129.5	448.7	Db	260	1	4
28	18	F	12.4	GVHD	0	15	44	170	0	20	40.8	0.43	0.4	49.42	259	329	1	229	1	0	0	0	0	0	0	42	M	109.5	439.4	Db	236	0	39
29	44	F	18.75	LAM	0	24	79	310	0	23	29.5	0.54	0.9	34.94	353	359	1	60	1	0	0	0	0	0	0	51	F	179.5	467	Db	216	0	39
30	54	M	19.38	IPF	1	41	33	190	0	24	39.8	0.62	0.7	46.04	274	323	1	17	1	0	0	0	0	0	0	52	F	70.5	367	Db	135	0	39
31	68	M	22.15	IPF	0	53	40	150	0	24		0.55	1.3	40.73	294	304	1	125	1	0	0	0	0	0	0	47	M	240	291	Db	239	1	5
32	60	M	16.77	IPF	0	58	57	60	1	43	29.6	0.74	1.4	45.15	274	312	1	108	1	0	0	0	0	0	0	40	M	48.5	374	Db	143	1	1
33	16	M	13.17	GVHD	0	19	43	0	0		33.5	0.32	2.3	90.45	6	273	0	64	0	0	1	1	0	1	1	19	F	142.5	411.7	Db	255	1	1
34	44	F	17.3	GVHD	1	24	33	298	0	17	42.2	0.6	0.6	51.14	251	331	1	57	1	0	0	0	0	0	0	52	M	74	421.5	Db	345	1	3
35	62	M	20.66	IPF	1	54	50	270	1	35	66.7	0.39	0.3	86.52	24	265	0	48	0	0	1	1	0	1	0	51	M	72	467	Db	273	1	3
36	37	F	17.01	IPF	0	37	30	0	0		35	0.65	0.4	89	12	268	0	37	0	0	1	1	0	1	1	19	F	147	466.7	Db	260	0	35
37	16	F	25.4	GVHD	0	23	65		0		48.2	0.47	0.5	30.11	364	328	1	55	1	0	0	0	0	0	0	46	M	160	439	Db	253	0	34
38	20	M	21.36	GVHD	0	24	21	295	0	17	36	0.85	0.2	42.16	299	330	1	100	1	0	0	0	0	0	0	44	M	152	407	Db	320	0	34
39	55	F	18.66	IPF	0	38	31		1		38.1	0.62	0.3	29.59	361	315	1	49	1	0	0	0	0	0	0	46	F	29	359	Db	265	0	34
40	59	M	15.76	Bronchiectasis	1	30	47	300	1	42	51.2	0.91	0.6	65.86	166	323	1	68	1	0	0	0	0	0	0	43	M	155	359	Db	215	0	33
41	46	F	24.6	CTD	0	42	43	260	1	30	34.5	0.69	0.5	43.11	294	331	1	130	1	0	0	0	0	0	0	31	F	43.5	501	Db	274	0	33
42	44	M	17.91	IPF	0	29	25	290	1	26	35.5	0.82	0.4	47.71	269	330	1	41	1	0	0	0	0	0	0	46	F	155	387	Db	320	0	33
43	67	M	23.73	IPF	1	58	45	0	0		32	0.53	1	72.54	113	290	1	44	0	0	1	1	1	0	0	59	M	201	354	Sg	210	1	3
44	41	F	17.99	CTD	0	48	40	120	0	9	34	0.37	0.4	50.18	254	328	1	24	1	0	0	0	0	0	0	59	M	46	570	Db	112	0	32
45	58	M	17.31	IPF	0			0	1		36.9	0.4	0.5	86.34	14	243	0	4	0	0	1	1	0	1	1	56	M	57.5	528	Db	264	0	32
46	41	M	19.82	CTD	0	31	30	260	1	28	38.5	0.75	1.2	49.7	257	327	1	73	0	1	0	0	0	0	0	40	M	97	560	Db	238	0	32
47	54	F	21.5	Other ILD	0	50	45	62	0		38	0.53	2.8	88.38	8	255	0	26	0	0	1	0	0	1	1	57	F	176	318.4	Db	205	1	4
48	63	M	23.46	IPF	0	37	33	0	0	18	47.6	0.66	0.3	86.73	5	230	0	45	0	0	1	1	0	1	1	28	M	103.5	563	Db	220	1	3
49	59	M	22.84	IPF	0	84	83	240	1		35	0.65	1.1	36.64	322	314	1	28	1	0	0	0	0	0	0	40	M	59.5	348	Db	216	1	2
50	49	M	19.4	PPH	0	57	70	280	1	64	27.1	0.85	0.4	45	274	321	1	82	1	0	0	0	0	0	0	51	F	143	508.3	Db	270	1	5
51	70	M	20.12	IPF	1	100	75	0	1		54	0.7	0.4	77.87	60	243	0	3	0	0	1	1	0	1	0	23	F	160	374.9	Sg	273	1	6
52	57	M	20.58	IPF	0	60	46	210	0	22	39.9	0.74	0.7	40.02	305	318	1	26	1	0	0	0	0	0	0	47	M	149	412.1	Db	137	0	30
53	17	M	19.49	GVHD	0	17	24	0	0	21	41	0.72	0.7	90.14	8	273	0	375	0	0	1	0	0	1	1	42	M	168.5	414	Db	230	1	1
54	75	M	20.45	IPF	0	60	43	0	1		50	0.81	0.3	83.65	10	205	0	4	0	0	1	1	0	1	0	49	F	69.5	519	Sg	278	1	21
55	26	F	21.6	CTD	0	42	41	250	1	36	40	0.78	1.4	43.13	293	328	1	245	1	0	0	0	0	0	0	29	F	122	419	Db	220	0	29
56	58	M	24.17	IPF	0	53	44	355	1	26	32.9	0.39	0.9	42.55	291	318	1	70	0	1	0	0	0	0	0	53	M	47	437.5	Sg	215	0	28
57	59	F	20.13	CTD	0	65	51		1	26	33	0.65	1	28.87	363	312	1	193	1	0	0	0	0	0	0	46	F	231	579.4	Db	353	0	28
58	63	M	25.4	IPF	1	70	57	80	0	23	32	1.09	0.5	46.43	264	306	2	98	1	0	0	0	0	0	0	45	M	44.5	528	Db	202	1	4
59	55	M	21.8	IPF	0	29	23	265	1	34	36.3	0.65	0.8	46.84	269	321	1	81	1	0	0	0	0	0	0	50	M	38.5	374.1	Db	178	0	27
60	31	F	20.45	CTD	0	60	56	80	1	40	25	0.45	0.2	38.36	319	328	1	106	1	0	0	0	0	0	0	51	M	106	453.3	Db	186	0	27
61	34	M	25.1	GVHD	0	14	15	0	0	21	39	0.79	0.4	47.56	267	325	1	50	1	0	0	0	0	0	0	37	F	191	534	Db	420	1	2
62	54	F	27.39	CTD	0	42	34	120	1	31	46.5	0.62	0.2	44.01	284	320	1	124	1	0	0	0	0	0	0	46	F	178.5	442	Db	470	0	26
63	62	M	25.24	IPF	0	61	47	150	1	26	32	0.72	0.2	38.19	312	313	1	66	1	0	0	0	0	0	0	49	M	211	507.6	Db	294	0	26
64	63	M	22.46	IPF	0	61	48	420	1	25	56	0.67	0.8	38.76	311	317	1	6	0	1	0	0	0	0	0	17	M	65.5	479	Db	430	0	26
65	46	F	17.47	Bronchiectasis	0	34	28	40	1	43	68.6	0.58	0.5	60.29	197	324	1	174	1	0	0	0	0	0	0	51	M	129	488	Db	300	0	26
67	49	F	15.5	Other ILD	0			0	1		37.9	0.31	2.9	88.46	12	263	0	3	0	0	1	1	0	1	1	46	F	405	313	Db	112	1	3
68	55	F	23.83	IPF	0	46	38	370	0		39	0.52	0.6	39.07	313	324	1	146	1	0	0	0	0	0	0	38	M	30	500	Db	200	0	25
69	32	F	19.05	GVHD	0	18	26	0	0		66	0.32	0.5	84.26	51	294	0	6	0	0	1	0	0	1	0	52	F	202	303	Db	345	0	25
70	62	F	22.14	Bronchiectasis	0	42	47	200	1		56.1	0.24	0.4	72.34	78	218	0	371	0	0	1	1	0	1	0	41	F	137.5	492.9	Db	265	1	4
71	26	M	15.09	Retransplantation	0	16	29	0	0			0.47	0.3	63.51	180	325	1	131	0	1	0	0	0	0	0	35	M	93	542	Db	320	1	13
72	58	F	18	IPF	0	43	34	260	0	18	31.7	0.43	0.4	45.99	272	317	1	18	0	1	0	0	0	0	0	25	F	52	500	Db	247	1	5
73	57	F	32.85	Other ILD	1	55	45	120	1	30	25	0.5	0.3	88.3	30	297	1	101	0	0	1	0	1	0	0	30	F	124.5	413.3	Db	312	0	25
74	73	M	23.53	IPF	1	93	75	600	1		25	0.86	0.4	36.88	317	307	2	21	1	0	0	0	0	0	0	45	M	170	598	Db	181	1	10
75	58	M	20.32	IPF	0	38	39	280	1		40.5	0.69	1.1	59.08	196	310	1	173	0	1	0	0	0	0	0	53	M	237.5	331.2	Db	180	1	7
76	64	M	23.74	IPF	0	35	32	145	1	28	32	0.46	0.7	85.84	38	287	0	35	0	0	1	1	1	0	1	16	F	300.5	338	Db	286	0	23
77	60	M	23.24	IPF	0	66	51	0	1		32	1.12	0.8	87.15	7	239	0	11	0	0	1	0	0	1	1	39	M	146.5	426	Db	251	1	5
78	61	M	16.53	IPF	0	20	76		1	25	37.6	0.59	0.6	28.67	363	309	2	168	1	0	0	0	0	0	0	56	M	68.5	226	Db	189	1	5
79	64	F	23.31	IPF	0	60	51	124	1	36	38	0.75	0.2	41.71	290	307	1	6	1	0	0	0	0	0	0	26	F	103	359.7	Db	215	0	22
80	47	F	24.21	CTD	0	33	34	130	1	25	41.18	0.61	0.3	44.48	285	326	1	95	1	0	0	0	0	0	0	54	M	103	438.6	Db	183	0	22
81	39	F	19.53	Bronchiectasis	0	31	32	620	1	40	44.9	0.5	0.5	43.96	291	334	1	124	1	0	0	0	0	0	0	47	F	290.5	455	Db	177	0	21
82	61	M	21.05	IPF	1	83	78	0	1		36	0.59	0.5	68.77	136	295	1	2	0	1	0	0	1	0	0	57	M	83	500	Db	229	1	1
83	47	M	19.62	ARDS	0			0	1		32.2	0.9	1.4	88.42	13	265	0	11	0	0	1	1	0	1	1	46	M	64.5	195	Db	420	1	3
84	55	F	15.62	IPF	0	41	39		1		41.5	0.4	0.7	30.75	337	281	1	169	1	0	0	0	0	0	0	46	M	265.5	488.4	Db	158	0	21
85	63	F	24.82	ARDS	0			0	1		32	0.46	1.2	84.86	15	230	0	5	0	0	1	1	0	1	1	40	M	247	451	Db	202	1	1
86	53	M	16.38	IPF	0	50	39	0	1		30.3	0.59	13.7	89.1	4	253	0	16	0	0	1	1	0	1	1	59	M	201.5	297.1	Db	278	0	20
87	41	M	12.35	GVHD	0	18	16	300	1	27	34.2	0.5	0.7	91.55	4	280	0	85	0	0	1	0	0	1	1	43	M	188	669	Db	304	0	20
88	25	F	19.53	PPH	0			438	1	76	35.5	2.07	2.2	81.7	6	177	0	2	0	0	1	1	0	1	1	22	M	288.5	451	Db	255	1	2
89	69	M	18.47	IPF	0	15	13	400	0	22	45	0.6	1.4	51.37	238	308	2	155	1	0	0	0	0	0	0	25	M	317	442.8	Sg	110	0	19
90	64	F	19.33	IPF	0	44	39	180	0	22	35.9	0.6	0.6	43.42	281	308	1	285	1	0	0	0	0	0	0	30	F	180	470	Db	246	1	6
91	39	M	23.88	IPF	0	33	29	510	1	36	42.2	0.69	0.7	42.2	298	333	1	4	1	0	0	0	0	0	0	19	M	142	530	Db	207	0	18
92	61	M	15.79	IPF	0	50	39	420	0	21	46	0.28	0.3	85.35	37	278	0	198	0	0	1	1	0	1	0	37	M	55	445	Db	165	1	6
93	58	M	23.56	IPF	0	87	76	90	1	28	55.6	0.44	0.5	58.29	198	304	1	26	0	0	1	0	1	0	0	53	F	48.5	470	Db	182	0	17
94	57	F	25.24	ARDS	0			0	1		33	0.42	0.8	86.04	17	246	0	9	0	0	1	0	0	1	1	28	M	134	403	Db	401	1	7
95	62	M	21.46	COPD	0			0	0		51	0.32	0.2	49.94	233	282	0	2	0	0	1	0	0	1	0	45	F	169	295.4	Db	173	1	5
96	53	F	19.52	CTD	0	42	36	90	1	27	55	0.67	0.4	68.89	144	312	0	10	0	0	1	1	0	1	0	54	F	69	460.8	Db	480	0	16
97	50	F	20.03	IPF	0	17	15	380	1	25	50	0.3	0.4	58.8	205	324	0	380	0	0	1	0	0	0	1	32	F	315	221	Db	310	0	16
98	53	F	21.36	Bronchiectasis	0	26	25	260	1	31	41.2	0.61	0.8	37.47	320	321	1	206	1	0	0	0	0	0	0	52	M	37	555	Db	133	0	16
99	45	M	18.56	CTD	0	74	60	0	1		43.3	0.65	0.4	52.14	240	321	1	105	0	1	0	0	1	0	0	46	M	214	502.2	Db	342	0	16
100	68	M	20.11	IPF	0	99	81		1	29	25.7	0.89	0.5	25.66	361	273	1	318	1	0	0	0	0	0	0	22	M	69	479	Db	232	0	16
101	65	M	20.08	IPF	1	42	37	160	1	26	32	0.82	0.5	52.39	231	306	1	35	1	0	0	0	0	0	0	49	M	808	384	Db	188	0	15
103	62	M	23.53	IPF	0	32	26	95	0	24	52.7	0.74	0.4	58.04	200	306	1	107	0	1	0	0	0	0	0	36	M	110	378	Db	370	1	4
104	65	M	22.79	CTD	1	50	43	364	0		33.8	0.8	0.8	49.62	248	309	1	49	1	0	0	0	0	0	0	23	M	44	512.5	Db	210	1	6
105	67	F	20.16	CTD	0	48	40	120	1	33	39.5	0.79	0.2	44.56	272	303	1	141	1	0	0	0	0	0	0	47	F	43	386	Db	206	1	3
106	70	M	23.59	IPF	0	47	37	0	0		26	0.66	0.3	56.31	201	289	1	4	0	1	0	0	1	0	0	16	M	210	556	Db	196	1	10
107	36	M	23.91	IPF	1	75	74	0	0		45	0.23	0.4	89.31	12	271	0	14	0	0	1	1	0	1	1	29	M	223	394	Db	201	0	14
108	44	F	25.24	CTD	0	47	40	180	1	33	33.4	0.5	0.5	41.26	304	329	1	24	1	0	0	0	0	0	0	28	F	147	420.3	Db	176	0	14
109	47	M	27.1	IPF	0	46	39	370	0	16	39.9	0.87	0.3	44.46	286	328	1	98	1	0	0	0	0	0	0	49	F	101	555.4	Db	191	0	14
110	66	M	19.91	IPF	1	67	50	20	1	26	93.6	0.42	0.2	86.56	16	251	0	67	0	0	1	0	0	1	0	44	M	182.5	363.7	Db	183	1	2
111	55	F	15.06	IPF	0	45	35	0	0	18	40	0.31	0.5	89.71	22	297	0	72	0	0	1	0	0	0	1	25	F	211	523.2	Db	258	0	13
112	61	M	19.53	COPD	0	27	87	520	0	14	38.5	0.92	0.6	32.85	351	332	3	206	1	0	0	0	0	0	0	47	M	177.5	484.3	Db	209	0	13
113	65	M	18.42	IPF	1	76	59		0	10	30	0.72	0.4	28.54	359	300	1	106	0	1	0	0	0	0	0	55	F	420	547	Db	118	0	13
114	55	M	23.88	IPF	0	49	40	0	1		29.9	0.69	0.3	55.8	215	310	1	16	0	1	0	0	1	0	0	31	F	163.5	548.4	Db	150	0	13
115	51	F	30.48	IPF	0	28	21	20	0	19	33.6	1.17	0.4	54.32	226	317	1	39	1	0	0	0	0	0	0	58	M	147.5	552	Db	122	0	12
1101	45	F	20.99	IPF	0			0	0		49	0.32	0.4	68.45	118	256	0	39	0	0	1	0	0	1	0	55	M	98	499	Db	260	1	0
1102	52	F	16.45	Bronchiectasis	0	21	27	0	1	30	91.8	0.44	0.1	53.72	234	326	1	236	1	0	0	0	0	0	0	45	F	264	416	Sg	148	1	26
1103	48	F	16.87	IPF	0	45	37	50	1	32	30	0.57	0.3	53.47	233	322	1	353	1	0	0	0	0	0	0	44	M	86	500	Db	160	0	65
1104	36	F	17.46	Bronchiectasis	0	20	40	140	1	40	66.1	0.4	0.4	38.29	322	334	2	140	1	0	0	0	0	0	0	50	M	70	486	Db	155	0	64
1105	43	M	22.05	IPF	1	29	25	0	1	37	38.2	0.45	0.45	59.73	200	34	1	205	0	1	0	0	0	0	0	53	M	121	466	Db	185	0	64
1106	44	F	14.06	LAM	0	9	41	100	1	33	105	0.39	0.8	45	298	359	2	129	1	0	0	0	0	0	0	47	M	82	359	Db	180	0	63
1107	65	F	17.22	IPF	0	60	50	340	1	32	36.6	0.47	0.1	40.93	297	313	3	57	1	0	0	0	0	0	0	45	M	125	425	Db	223	0	62
1108	45	F	17.95	Retransplantation	0	54	46	0	0		35.4	0.9	0.5	74.79	103	294	0	1	0	1	0	0	0	1	0	46	M	60	384	Sg	255	1	1
1109	45	F	19.38	Other ILD	0	52	45	0	0		58.4	0.42	0.4	89.93	8	270	0	39	0	0	1	1	0	1	0	48	M	45	296	Db	169	1	0
1110	39	M	17.37	eosinophilic granuloma	0	68	58	300	1	32	53.9	0.51	0.4	43.97	289	330	1	84	1	0	0	0	0	0	0	25	M	51	495	Db	176	0	60
